# Supplementary material for: Gut Microbiota and Development of Vibrio cholerae-Specific Long-Term Memory B Cells in Adults after Whole-Cell Killed Oral Cholera Vaccine
Source: Infect Immun. 2021 Aug 16;89(9):e00217-21. doi: 10.1128/IAI.00217-21 (PMC8370679; doi:10.1128/IAI.00217-21)
Supplement: Supplemental file 2 — Supplemental material. Download IAI.00217-21-s0002.xlsx, XLSX file, 0.01 MB [file iai.00217-21-s0002.xlsx]

## Sheet: Sheet1
OTU	Total Reads	Phylum	Class	Order	Family	Genus
Otu0001	210623	Proteobacteria	Gammaproteobacteria	Enterobacterales	Enterobacteriaceae	Escherichia-Shigella(98)
Otu0002	158088	Firmicutes	Clostridia	Clostridiales	Clostridiaceae	Sarcina
Otu0003	124269	Firmicutes	Bacilli	Lactobacillales	Streptococcaceae	Streptococcus
Otu0004	116980	Firmicutes	Bacilli	Erysipelotrichales	Erysipelatoclostridiaceae	Catenibacterium
Otu0005	115017	Firmicutes	Clostridia	Peptostreptococcales-Tissierellales	Peptostreptococcaceae	Romboutsia(97)
Otu0006	100367	Firmicutes	Clostridia	Clostridiales	Clostridiaceae	Clostridium_sensu_stricto_1(95)
Otu0007	96071	Actinobacteriota	Actinobacteria	Bifidobacteriales	Bifidobacteriaceae	Bifidobacterium
Otu0008	83977	Firmicutes	Clostridia	Clostridiales	Clostridiaceae	Clostridium_sensu_stricto_1(83)
Otu0009	60130	Firmicutes	Bacilli	Mycoplasmatales	Mycoplasmataceae	Mycoplasmataceae_unclassified
Otu0010	55562	Firmicutes	Bacilli	Lactobacillales	Lactobacillaceae(98)	Lactobacillus(98)
Otu0011	43468	Firmicutes	Clostridia	Peptostreptococcales-Tissierellales	Peptostreptococcaceae	Intestinibacter
Otu0012	41869	Bacteroidota	Bacteroidia	Bacteroidales	Prevotellaceae	Prevotella(99)
Otu0013	37693	Firmicutes	Bacilli	Erysipelotrichales	Erysipelotrichaceae	Holdemanella
Otu0014	35037	Proteobacteria	Gammaproteobacteria	Enterobacterales	Enterobacteriaceae(94)	Enterobacteriaceae_unclassified(94)
Otu0015	33815	Actinobacteriota	Coriobacteriia	Coriobacteriales	Coriobacteriaceae	Collinsella
Otu0016	29352	Firmicutes	Clostridia	Lachnospirales	Lachnospiraceae	Blautia
Otu0017	29221	Firmicutes	Clostridia	Oscillospirales	Ruminococcaceae	Subdoligranulum
Otu0018	24564	Firmicutes	Clostridia	Oscillospirales	Ruminococcaceae	Subdoligranulum
Otu0019	20866	Firmicutes	Bacilli	Erysipelotrichales	Erysipelotrichaceae	Holdemanella
Otu0020	18987	Actinobacteriota	Coriobacteriia	Coriobacteriales	Atopobiaceae	Olsenella
Otu0021	18460	Firmicutes	Bacilli	Lactobacillales	Streptococcaceae	Streptococcus
Otu0022	16341	Firmicutes	Bacilli	Erysipelotrichales	Erysipelotrichaceae	Solobacterium
Otu0023	15471	Firmicutes	Clostridia	Peptostreptococcales-Tissierellales	Peptostreptococcaceae	Terrisporobacter
Otu0024	15425	Firmicutes	Clostridia	Lachnospirales	Lachnospiraceae	Blautia
Otu0025	13592	Firmicutes	Clostridia	Lachnospirales	Lachnospiraceae	Dorea(97)
Otu0026	13240	Firmicutes	Clostridia	Oscillospirales	Ruminococcaceae	Faecalibacterium
Otu0027	12060	Firmicutes	Clostridia	Oscillospirales	Ruminococcaceae	Ruminococcus(86)
Otu0028	11958	Firmicutes	Bacilli	Lactobacillales	Enterococcaceae	Enterococcus
Otu0029	11924	Firmicutes	Clostridia	Oscillospirales	Oscillospiraceae	UCG-002
Otu0030	11579	Firmicutes	Clostridia	Lachnospirales	Lachnospiraceae	Coprococcus
Otu0031	11559	Firmicutes	Clostridia	Lachnospirales	Lachnospiraceae	Agathobacter(96)
Otu0032	11469	Firmicutes	Bacilli	Erysipelotrichales	Erysipelotrichaceae	Turicibacter
Otu0033	11232	Firmicutes	Clostridia	Lachnospirales	Lachnospiraceae	Lachnospiraceae_ge(99)
Otu0034	9568	Firmicutes	Clostridia	Lachnospirales	Lachnospiraceae	Lachnospiraceae_unclassified
Otu0035	8905	Firmicutes	Clostridia	Lachnospirales	Lachnospiraceae	Blautia(99)
Otu0036	8651	Firmicutes	Clostridia	Clostridiales	Clostridiaceae	Clostridium_sensu_stricto_1(80)
Otu0037	8574	Firmicutes	Clostridia	Lachnospirales	Lachnospiraceae	Lachnospiraceae_ge
Otu0038	8274	Firmicutes	Clostridia	Lachnospirales	Lachnospiraceae	Lachnospiraceae_unclassified
Otu0039	8166	Firmicutes	Clostridia	Peptostreptococcales-Tissierellales	Anaerovoracaceae	Mogibacterium
Otu0040	7790	Actinobacteriota	Actinobacteria	Bifidobacteriales	Bifidobacteriaceae	Bifidobacterium
Otu0041	7392	Firmicutes	Bacilli	Erysipelotrichales	Erysipelotrichaceae	Erysipelotrichaceae_UCG-006(99)
Otu0042	7357	Firmicutes	Bacilli	Lactobacillales	Streptococcaceae	Lactococcus
Otu0043	7151	Firmicutes	Clostridia	Lachnospirales	Lachnospiraceae	Blautia(95)
Otu0044	6862	Actinobacteriota	Coriobacteriia	Coriobacteriales	Atopobiaceae	Olsenella
Otu0045	6497	Firmicutes	Bacilli	Lactobacillales	Lactobacillaceae(99)	Lactobacillus(99)
Otu0046	6457	Firmicutes	Clostridia	Oscillospirales	Oscillospirales_fa	Oscillospirales_ge
Otu0047	6387	Firmicutes	Clostridia	Oscillospirales	Ruminococcaceae	Ruminococcus(93)
Otu0048	6349	Actinobacteriota	Coriobacteriia	Coriobacteriales	Eggerthellaceae	Senegalimassilia
Otu0049	6056	Firmicutes	Clostridia	Clostridia_unclassified	Clostridia_unclassified	Clostridia_unclassified
Otu0050	6028	Actinobacteriota	Coriobacteriia	Coriobacteriales	Atopobiaceae	Libanicoccus
Otu0051	5929	Firmicutes	Bacilli	Lactobacillales	Leuconostocaceae	Weissella
Otu0052	5911	Firmicutes	Clostridia	Lachnospirales	Lachnospiraceae	Dorea
Otu0053	5869	Cyanobacteria	Vampirivibrionia	Gastranaerophilales	Gastranaerophilales_fa	Gastranaerophilales_ge
Otu0054	5213	Firmicutes	Negativicutes	Veillonellales-Selenomonadales	Veillonellaceae	Megasphaera
Otu0055	4989	Bacteroidota	Bacteroidia	Bacteroidales	Prevotellaceae	Prevotella(95)
Otu0056	4911	Fusobacteriota	Fusobacteriia	Fusobacteriales	Fusobacteriaceae	Cetobacterium
Otu0057	4861	Firmicutes	Bacilli	RF39	RF39_fa	RF39_ge
Otu0058	4670	Bacteroidota	Bacteroidia	Bacteroidales	Bacteroidaceae	Bacteroides
Otu0059	4536	Proteobacteria	Gammaproteobacteria	Oceanospirillales	Halomonadaceae	Halomonas
Otu0060	4534	Bacteroidota	Bacteroidia	Bacteroidales	Bacteroidaceae	Bacteroides
Otu0061	4300	Verrucomicrobiota	Verrucomicrobiae	Verrucomicrobiales	Akkermansiaceae	Akkermansia
Otu0062	4114	Firmicutes	Negativicutes	Veillonellales-Selenomonadales	Veillonellaceae	Dialister
Otu0063	3987	Firmicutes	Bacilli	RF39	RF39_fa	RF39_ge
Otu0064	3830	Firmicutes	Clostridia	Oscillospirales	Ruminococcaceae	Subdoligranulum
Otu0065	3819	Bacteroidota	Bacteroidia	Bacteroidales	Prevotellaceae	Alloprevotella
Otu0066	3766	Bacteroidota	Bacteroidia	Bacteroidales	Prevotellaceae	Prevotellaceae_unclassified(97)
Otu0067	3669	Firmicutes	Firmicutes_unclassified	Firmicutes_unclassified	Firmicutes_unclassified	Firmicutes_unclassified
Otu0068	3529	Firmicutes	Bacilli	RF39	RF39_fa	RF39_ge
Otu0069	3462	Actinobacteriota	Coriobacteriia	Coriobacteriales	Coriobacteriaceae	Collinsella
Otu0070	3445	Firmicutes	Clostridia	Oscillospirales	Oscillospiraceae	UCG-002
Otu0071	3332	Firmicutes	Clostridia	Christensenellales	Christensenellaceae	Christensenellaceae_R-7_group
Otu0072	3277	Firmicutes	Clostridia	Oscillospirales	Ruminococcaceae	Ruminococcus(91)
Otu0073	3210	Firmicutes	Bacilli	RF39	RF39_fa	RF39_ge
Otu0074	3188	Actinobacteriota	Coriobacteriia	Coriobacteriales	Eggerthellaceae	Enterorhabdus
Otu0075	3134	Firmicutes	Bacilli	RF39	RF39_fa	RF39_ge
Otu0076	2909	Firmicutes	Clostridia	Clostridia_UCG-014	Clostridia_UCG-014_fa	Clostridia_UCG-014_ge
Otu0077	2799	Actinobacteriota	Coriobacteriia	Coriobacteriales	Atopobiaceae	Olsenella
Otu0078	2795	Firmicutes	Bacilli	Erysipelotrichales	Erysipelotrichaceae	Catenisphaera
Otu0079	2645	Firmicutes	Clostridia	Peptostreptococcales-Tissierellales	Anaerovoracaceae	Family_XIII_AD3011_group
Otu0080	2506	Firmicutes	Clostridia	Lachnospirales	Lachnospiraceae	Lachnospiraceae_unclassified(97)
Otu0081	2424	Actinobacteriota	Actinobacteria	Bifidobacteriales	Bifidobacteriaceae	Bifidobacterium
Otu0082	2313	Firmicutes	Clostridia	Oscillospirales	Oscillospirales_fa	Oscillospirales_ge
Otu0083	2171	Firmicutes	Bacilli	Lactobacillales	Streptococcaceae	Streptococcus
Otu0084	2069	Firmicutes	Clostridia	Lachnospirales	Lachnospiraceae	Lachnospiraceae_unclassified
Otu0085	2043	Bacteroidota	Bacteroidia	Bacteroidales	Prevotellaceae	Prevotellaceae_unclassified
Otu0086	1967	Actinobacteriota	Coriobacteriia	Coriobacteriales	Atopobiaceae	Coriobacteriaceae_UCG-003
Otu0087	1909	Firmicutes	Bacilli	Lactobacillales	Leuconostocaceae	Leuconostoc
Otu0088	1866	Actinobacteriota	Coriobacteriia	Coriobacteriales	Eggerthellaceae	Slackia
Otu0089	1820	Actinobacteriota	Coriobacteriia	Coriobacteriales	Atopobiaceae	uncultured
Otu0090	1818	Firmicutes	Clostridia	Lachnospirales	Lachnospiraceae	Anaerostipes
Otu0091	1799	Firmicutes	Clostridia	Oscillospirales	Oscillospiraceae	UCG-005(95)
Otu0092	1792	Actinobacteriota	Coriobacteriia	Coriobacteriales	Atopobiaceae	Libanicoccus
Otu0093	1765	Firmicutes	Bacilli	Erysipelotrichales	Erysipelotrichaceae	uncultured
Otu0094	1757	Firmicutes	Clostridia	Oscillospirales	Ruminococcaceae	Ruminococcaceae_ge
Otu0095	1748	Proteobacteria	Gammaproteobacteria	Aeromonadales	Succinivibrionaceae	Succinivibrio
Otu0096	1746	Firmicutes	Clostridia	Lachnospirales	Lachnospiraceae	Blautia(99)
Otu0097	1710	Firmicutes	Clostridia	Oscillospirales	Ruminococcaceae	uncultured
Otu0098	1694	Spirochaetota	Spirochaetia	Spirochaetales	Spirochaetaceae	Treponema(99)
Otu0099	1656	Firmicutes	Clostridia	Oscillospirales	Oscillospiraceae	UCG-002
Otu0100	1542	Firmicutes	Clostridia	Oscillospirales	Oscillospirales_fa(97)	Oscillospirales_ge(97)
